# Supplementary material for: Cadmium Stabilization and Redox Transformation Mechanism in Maize Using Nanoscale Zerovalent-Iron-Enriched Biochar in Cadmium-Contaminated Soil
Source: Plants (Basel). 2022 Apr 14;11(8):1074. doi: 10.3390/plants11081074 (PMC9024939; doi:10.3390/plants11081074)
Supplement: Supplementary file 1 [file plants-11-01074-s001.zip]

Archive with 1 entries (1 files):
- plants-1649447-supplementary.pdf
